# Supplementary material for: Provider Perspectives on a Tobacco-Free Workplace Program in Healthcare Settings Serving Rural and Medically Underserved Areas of Texas: A Mixed Methods Study on Perceived Resource Availability and Value
Source: Int J Environ Res Public Health. 2026 Jul 12;23(7):898. doi: 10.3390/ijerph23070898 (PMC13411692; doi:10.3390/ijerph23070898)
Supplement: Supplementary file 1 [file ijerph-23-00898-s001.zip]

Archive with 3 entries (3 files):
- File S1-Leader Readiness.pdf
- File S2-Pre-Implementation Survey.pdf
- File S3-Pre-Staff Interview Guide.pdf
